# Supplementary material for: Co-Production Performance Evaluation in Healthcare. A Systematic Review of Methods, Tools and Metrics
Source: Int J Environ Res Public Health. 2021 Mar 24;18(7):3336. doi: 10.3390/ijerph18073336 (PMC8037812; doi:10.3390/ijerph18073336)
Supplement: Supplementary file 1 [file ijerph-18-03336-s001.zip]

Archive with 3 entries (3 files):
- Supplementary materials/Supplementary material 1_Journal and disciplines of reviewed articles.docx
- Supplementary materials/Supplementary material 2_Most investigated countries.docx
- Supplementary materials/Supplementary material 3_Field in public domain.docx
